# Supplementary material for: Multimodal MR Images-Based Diagnosis of Early Adolescent Attention-Deficit/Hyperactivity Disorder Using Multiple Kernel Learning
Source: Front Neurosci. 2021 Sep 14;15:710133. doi: 10.3389/fnins.2021.710133 (PMC8477011; doi:10.3389/fnins.2021.710133)
Supplement: Supplementary file 1 [file Table_1.XLSX]

## Sheet: Tab S1 filter comorbidity
The count of subjects suffering from comorbidity in each experimental group (These subjects will be filtered out.)
Diagnosis	Control	Case
Left Handedness	228	250
History of consciousness lossing	12	28
Tic Disorder	0	0
Disruptive Mood Dysregulation Disorder	0	3
Hallucination, Delusion, Associated Psychotic Symptoms	0	93
Social Anxiety Disorder	0	180
Conduct Disorder	0	186
Post-Traumatic Stress Disorder	0	213
Depression Disorder	0	221
Anxiety Disorder	0	239
Bipolar I/II Disorder	0	293
Separation Anxiety Disorder	0	383
Obsessive-Compulsive Disorder	0	397
Oppositional Defiant Disorder	0	663
Other Specified Neurodevelopmental Disorder	0	875
total	1859	1444

## Sheet: Tab S2 filter QC
The count of subjects passing QC in each scanning (The subjects passing all scanning will be kept in study.)
Condition	Control	Case
MRI Finding	1524	189
T1w Pass QC	1492	180
T2w Pass QC	1433	169
DTI Pass QC	1427	169
rsfMRI Pass QC	1230	145
Not Philips'	1441	172
Total	1641	196

## Sheet: Tab S3 candicate features
Summary of all candidate features from the three modalities
source	region	feature type	number	atlas
sMRI	cortical regions	thick	107	Desikan, genetic parcels
sMRI	cortical regions	sulcal depth	107	Desikan, genetic parcels
sMRI	cortical regions	area	107	Desikan, genetic parcels
sMRI	cortical regions	volume	107	Desikan, genetic parcels
sMRI	subcortical regions	volume	42	subcortical segmentation
sMRI	subcortical regions	Average T1w intensity	36	subcortical segmentation
sMRI	subcortical regions	Average T2w intensity	36	subcortical segmentation
sMRI	white matter voxels 0.2 mm from the white matter surface	Average T1w intensity	107	Desikan, genetic parcels
sMRI	white matter voxels 0.2 mm from the white matter surface	Average T2w intensity	107	Desikan, genetic parcels
sMRI	gray matter voxels 0.2 mm from the white matter surface	Average T1w intensity	107	Desikan, genetic parcels
sMRI	gray matter voxels 0.2 mm from the white matter surface	Average T2w intensity	107	Desikan, genetic parcels
sMRI	cortical regions	g/w T1w intensity contrast	107	Desikan, genetic parcels
sMRI	cortical regions	g/w T2w intensity contrast	107	Desikan, genetic parcels
dMRI	major white fiber tracts	volume	42	AtlasTrack
dMRI	major white fiber tracts	Average fractional anisotropy	42	AtlasTrack
dMRI	major white fiber tracts	Average mean diffusivity	42	AtlasTrack
dMRI	major white fiber tracts	Average longitudinal (or axial) diffusivity	42	AtlasTrack
dMRI	major white fiber tracts	Average transverse (or radial) diffusivity	42	AtlasTrack
dMRI	subcortical regions	Average fractional anisotropy	30	subcortical segmentation
dMRI	subcortical regions	Average mean diffusivity	30	subcortical segmentation
dMRI	subcortical regions	Average longitudinal (or axial) diffusivity	30	subcortical segmentation
dMRI	subcortical regions	Average transverse (or radial) diffusivity	30	subcortical segmentation
dMRI	parcellation of sub-adjacent white matter associated with cortical ROI	Average fractional anisotropy	71	Desikan
dMRI	parcellation of sub-adjacent white matter associated with cortical ROI	Average mean diffusivity	71	Desikan
dMRI	parcellation of sub-adjacent white matter associated with cortical ROI	Average longitudinal (or axial) diffusivity	71	Desikan
dMRI	parcellation of sub-adjacent white matter associated with cortical ROI	Average transverse (or radial) diffusivity	71	Desikan
dMRI	parcellation of cortical gray matter associated with cortical ROI	Average fractional anisotropy	71	Desikan
dMRI	parcellation of cortical gray matter associated with cortical ROI	Average mean diffusivity	71	Desikan
dMRI	parcellation of cortical gray matter associated with cortical ROI	Average longitudinal (or axial) diffusivity	71	Desikan
dMRI	parcellation of cortical gray matter associated with cortical ROI	Average transverse (or radial) diffusivity	71	Desikan
dMRI	parcellation of gray matter-white matter contrast associated with cortical ROI	Average fractional anisotropy	71	Desikan
dMRI	parcellation of gray matter-white matter contrast associated with cortical ROI	Average mean diffusivity	71	Desikan
dMRI	parcellation of gray matter-white matter contrast associated with cortical ROI	Average longitudinal (or axial) diffusivity	71	Desikan
dMRI	parcellation of gray matter-white matter contrast associated with cortical ROI	Average transverse (or radial) diffusivity	71	Desikan
rsfMRI	functon network of cortical regions	Average correlation	91	Gordon
rsfMRI	functon network of cortical and subcortical regions	Average correlation	247	Gordon and subcortical segmentation

## Sheet: Tab S4 baselineSS
Statistics significance of AUC between MKL and baseline models
metric	MKL Ave	MKL SD	modality	classifier	classifier Ave	classifier SD	statistic	pvalue
AUC	0.698	0.018	sMRI	LSVM	0.562	0.023	18.422	9.36e-09
				RBFSVM	0.564	0.031	14.376	8.15e-08
				RF	0.537	0.024	18.684	8.27e-09
			rsfMRI	LSVM	0.622	0.016	16.117	3.02e-08
				RBFSVM	0.655	0.021	7.779	1.38e-05
				RF	0.653	0.026	5.976	0.000104
			sMRI	LSVM	0.562	0.023	18.422	9.36e-09
				RBFSVM	0.564	0.031	14.376	8.15e-08
				RF	0.537	0.024	18.684	8.27e-09
			multimodal	LSVM	0.664	0.03	5.043	0.000349
				RBFSVM	0.668	0.023	5.963	0.000106
				RF	0.636	0.015	12.015	3.81e-07
ACC	0.643	0.023	sMRI	LSVM	0.556	0.023	7.484	1.88e-05
				RBFSVM	0.544	0.02	9.916	1.92e-06
				RF	0.533	0.03	9.308	3.24e-06
			rsfMRI	LSVM	0.603	0.02	4.117	0.0013
				RBFSVM	0.616	0.019	3.567	0.00303
				RF	0.617	0.016	4.854	0.000451
			sMRI	LSVM	0.556	0.023	7.484	1.88e-05
				RBFSVM	0.544	0.02	9.916	1.92e-06
				RF	0.533	0.03	9.308	3.24e-06
			multimodal	LSVM	0.629	0.028	1.57	0.0755
				RBFSVM	0.611	0.023	3.482	0.00346
				RF	0.596	0.019	4.959	0.000391
Sensitivity	0.609	0.037	sMRI	LSVM	0.515	0.037	4.909	0.000418
				RBFSVM	0.473	0.043	8.31	8.16e-06
				RF	0.497	0.04	6.75	4.18e-05
			rsfMRI	LSVM	0.531	0.014	6.296	7.09e-05
				RBFSVM	0.602	0.029	0.611	0.278
				RF	0.595	0.027	1.19	0.132
			sMRI	LSVM	0.515	0.037	4.909	0.000418
				RBFSVM	0.473	0.043	8.31	8.16e-06
				RF	0.497	0.04	6.75	4.18e-05
			multimodal	LSVM	0.565	0.032	2.901	0.00878
				RBFSVM	0.599	0.026	0.591	0.285
				RF	0.59	0.03	1.197	0.131
Specificity	0.676	0.036	sMRI	LSVM	0.596	0.043	5.079	0.000332
				RBFSVM	0.616	0.039	6.595	4.99e-05
				RF	0.57	0.044	8.393	7.53e-06
			rsfMRI	LSVM	0.675	0.031	0.049	0.481
				RBFSVM	0.628	0.028	3.957	0.00166
				RF	0.639	0.029	4.35	0.000925
			sMRI	LSVM	0.596	0.043	5.079	0.000332
				RBFSVM	0.616	0.039	6.595	4.99e-05
				RF	0.57	0.044	8.393	7.53e-06
			multimodal	LSVM	0.696	0.045	-1.563	0.924
				RBFSVM	0.623	0.036	4.273	0.00104
				RF	0.602	0.027	7.632	1.61e-05
F1-score	0.626	0.027	sMRI	LSVM	0.532	0.026	6.996	3.18e-05
				RBFSVM	0.501	0.03	9.393	3.01e-06
				RF	0.511	0.035	7.954	1.16e-05
			rsfMRI	LSVM	0.567	0.018	6.209	7.86e-05
				RBFSVM	0.605	0.023	2.303	0.0234
				RF	0.603	0.02	2.975	0.00779
			sMRI	LSVM	0.532	0.026	6.996	3.18e-05
				RBFSVM	0.501	0.03	9.393	3.01e-06
				RF	0.511	0.035	7.954	1.16e-05
			multimodal	LSVM	0.598	0.028	2.658	0.0131
				RBFSVM	0.602	0.021	2.124	0.0313
				RF	0.59	0.021	2.909	0.00867

## Sheet: Tab S5 BiTriSS
Statistics significance of AUC between trimodal and bimodal MKL models
metric	trimodal	Tri Ave	Tri SD	bimodal	Bi Ave	Bi SD	statistic	pvalue
AUC	rsfMRI + sMRI + DTI	0.698068	0.0180478	sMRI + DTI	0.62709	0.0282665	10.8497	9.03884e-07
				rsfMRI + sMRI	0.665499	0.0215595	7.11288	2.79388e-05
				rsfMRI + DTI	0.689665	0.0186406	2.9916	0.00758081
ACC		0.642536	0.0227969	sMRI + DTI	0.58587	0.0243051	5.96779	0.000105337
				rsfMRI + sMRI	0.612156	0.0257492	2.71803	0.011842
				rsfMRI + DTI	0.639112	0.0251618	0.791519	0.224499
Sensitivity		0.609015	0.0366692	sMRI + DTI	0.535	0.045844	3.50582	0.00333114
				rsfMRI + sMRI	0.578636	0.039847	1.98603	0.0391477
				rsfMRI + DTI	0.629924	0.021495	-2.3005	0.976519
Specificity		0.676212	0.0358841	sMRI + DTI	0.635682	0.022799	3.71926	0.00238806
				rsfMRI + sMRI	0.645076	0.0327046	2.68903	0.0124179
				rsfMRI + DTI	0.647652	0.0366301	2.43668	0.0187843
F1-score		0.626008	0.0273404	sMRI + DTI	0.557886	0.0357516	4.62492	0.000622812
				rsfMRI + sMRI	0.592986	0.0337759	2.40468	0.0197964
				rsfMRI + DTI	0.631879	0.024898	-1.2888	0.885196
